# Supplementary material for: Behavioral responses of different reproductive statuses and sexes in Hermetia illucens (L) adults to different attractants
Source: PeerJ. 2023 Jul 25;11:e15701. doi: 10.7717/peerj.15701 (PMC10377440; doi:10.7717/peerj.15701)
Supplement: File S1 [file peerj-11-15701-s001.xlsx]

## Sheet: Temporal activity
Time	Total perching BSF	Day	Attractant		Time	Total flying BSF	Day	Attractant			Attractant
1	90	1	1		1	94	1	1			1	Fermented fish
2	72	1	1		2	65	1	1			2	Pineapple
3	60	1	1		3	62	1	1			3	Okara
4	48	1	1		4	67	1	1			4	Mix vegetables
5	42	1	1		5	51	1	1			5	Control
1	52	2	1		1	72	2	1
2	51	2	1		2	83	2	1
3	52	2	1		3	63	2	1
4	59	2	1		4	82	2	1
5	58	2	1		5	66	2	1
1	45	1	1		1	126	1	1
2	51	1	1		2	104	1	1
3	52	1	1		3	94	1	1
4	58	1	1		4	94	1	1
5	44	1	1		5	91	1	1
1	29	2	1		1	93	2	1
2	25	2	1		2	73	2	1
3	58	2	1		3	140	2	1
4	37	2	1		4	121	2	1
5	39	2	1		5	67	2	1
1	63	1	1		1	188	1	1
2	53	1	1		2	127	1	1
3	57	1	1		3	178	1	1
4	51	1	1		4	165	1	1
5	48	1	1		5	151	1	1
1	63	2	1		1	257	2	1
2	47	2	1		2	142	2	1
3	62	2	1		3	253	2	1
4	36	2	1		4	212	2	1
5	34	2	1		5	195	2	1
1	60	1	1		1	119	1	1
2	63	1	1		2	79	1	1
3	53	1	1		3	110	1	1
4	49	1	1		4	161	1	1
5	48	1	1		5	132	1	1
1	53	2	1		1	190	2	1
2	44	2	1		2	174	2	1
3	43	2	1		3	177	2	1
4	42	2	1		4	182	2	1
5	40	2	1		5	179	2	1
1	54	1	2		1	56	1	2
2	51	1	2		2	27	1	2
3	50	1	2		3	29	1	2
4	37	1	2		4	36	1	2
5	29	1	2		5	23	1	2
1	50	2	2		1	40	2	2
2	44	2	2		2	46	2	2
3	46	2	2		3	90	2	2
4	48	2	2		4	44	2	2
5	33	2	2		5	32	2	2
1	53	1	2		1	81	1	2
2	46	1	2		2	38	1	2
3	59	1	2		3	65	1	2
4	54	1	2		4	132	1	2
5	59	1	2		5	66	1	2
1	37	2	2		1	55	2	2
2	32	2	2		2	80	2	2
3	62	2	2		3	113	2	2
4	49	2	2		4	94	2	2
5	38	2	2		5	73	2	2
1	62	1	2		1	138	1	2
2	34	1	2		2	93	1	2
3	48	1	2		3	96	1	2
4	39	1	2		4	103	1	2
5	43	1	2		5	135	1	2
1	43	2	2		1	144	2	2
2	25	2	2		2	192	2	2
3	36	2	2		3	170	2	2
4	22	2	2		4	139	2	2
5	19	2	2		5	160	2	2
1	64	1	2		1	162	1	2
2	63	1	2		2	152	1	2
3	64	1	2		3	211	1	2
4	53	1	2		4	198	1	2
5	37	1	2		5	124	1	2
1	59	2	2		1	209	2	2
2	53	2	2		2	194	2	2
3	57	2	2		3	194	2	2
4	59	2	2		4	212	2	2
5	47	2	2		5	148	2	2
1	79	1	2		1	178	1	3
2	91	1	2		2	165	1	3
3	79	1	2		3	153	1	3
4	75	1	2		4	169	1	3
5	51	1	2		5	137	1	3
1	64	2	2		1	206	2	3
2	42	2	2		2	165	2	3
3	51	2	2		3	204	2	3
4	43	2	2		4	181	2	3
5	72	2	2		5	201	2	3
1	58	1	2		1	140	1	3
2	56	1	2		2	129	1	3
3	44	1	2		3	130	1	3
4	49	1	2		4	160	1	3
5	40	1	2		5	107	1	3
1	46	2	2		1	177	2	3
2	45	2	2		2	132	2	3
3	53	2	2		3	130	2	3
4	40	2	2		4	148	2	3
5	36	2	2		5	120	2	3
1	56	1	3		1	123	1	3
2	44	1	3		2	85	1	3
3	59	1	3		3	149	1	3
4	46	1	3		4	132	1	3
5	23	1	3		5	124	1	3
1	46	2	3		1	173	2	3
2	31	2	3		2	162	2	3
3	46	2	3		3	161	2	3
4	42	2	3		4	194	2	3
5	33	2	3		5	195	2	3
1	65	1	3		1	106	1	3
2	50	1	3		2	107	1	3
3	55	1	3		3	122	1	3
4	56	1	3		4	75	1	3
5	40	1	3		5	72	1	3
1	44	2	3		1	203	2	3
2	41	2	3		2	149	2	3
3	30	2	3		3	160	2	3
4	30	2	3		4	188	2	3
5	31	2	3		5	146	2	3
1	49	1	3		1	136	1	4
2	50	1	3		2	153	1	4
3	45	1	3		3	163	1	4
4	65	1	3		4	186	1	4
5	44	1	3		5	144	1	4
1	39	2	3		1	23	2	4
2	32	2	3		2	29	2	4
3	42	2	3		3	53	2	4
4	40	2	3		4	51	2	4
5	102	2	3		5	24	2	4
1	71	1	3		1	138	1	4
2	74	1	3		2	117	1	4
3	65	1	3		3	129	1	4
4	57	1	3		4	126	1	4
5	56	1	3		5	87	1	4
1	42	2	3		1	93	2	4
2	74	2	3		2	86	2	4
3	62	2	3		3	117	2	4
4	52	2	3		4	106	2	4
5	54	2	3		5	91	2	4
1	33	1	3		1	189	1	4
2	26	1	3		2	78	1	4
3	26	1	3		3	132	1	4
4	16	1	3		4	63	1	4
5	18	1	3		5	40	1	4
1	46	2	3		1	173	2	4
2	36	2	3		2	139	2	4
3	41	2	3		3	82	2	4
4	44	2	3		4	100	2	4
5	25	2	3		5	90	2	4
1	32	1	4		1	119	1	4
2	39	1	4		2	86	1	4
3	34	1	4		3	149	1	4
4	27	1	4		4	121	1	4
5	25	1	4		5	123	1	4
1	34	2	4		1	198	2	4
2	37	2	4		2	168	2	4
3	36	2	4		3	205	2	4
4	43	2	4		4	204	2	4
5	39	2	4		5	114	2	4
1	56	1	4		1	53	1	5
2	37	1	4		2	54	1	5
3	42	1	4		3	46	1	5
4	55	1	4		4	74	1	5
5	62	1	4		5	21	1	5
1	31	2	4		1	65	2	5
2	54	2	4		2	89	2	5
3	52	2	4		3	75	2	5
4	47	2	4		4	62	2	5
5	30	2	4		5	49	2	5
1	64	1	4		1	101	1	5
2	78	1	4		2	82	1	5
3	58	1	4		3	86	1	5
4	46	1	4		4	110	1	5
5	40	1	4		5	100	1	5
1	59	2	4		1	122	2	5
2	49	2	4		2	103	2	5
3	61	2	4		3	116	2	5
4	49	2	4		4	104	2	5
5	47	2	4		5	107	2	5
1	36	1	4		1	140	1	5
2	41	1	4		2	88	1	5
3	55	1	4		3	103	1	5
4	46	1	4		4	124	1	5
5	33	1	4		5	117	1	5
1	28	2	4		1	122	2	5
2	18	2	4		2	103	2	5
3	26	2	4		3	101	2	5
4	39	2	4		4	62	2	5
5	37	2	4		5	49	2	5
1	39	1	4		1	90	1	5
2	33	1	4		2	49	1	5
3	30	1	4		3	69	1	5
4	24	1	4		4	81	1	5
5	21	1	4		5	62	1	5
1	66	2	4		1	158	2	5
2	62	2	4		2	111	2	5
3	49	2	4		3	157	2	5
4	34	2	4		4	220	2	5
5	27	2	4		5	116	2	5
1	47	1	5
2	37	1	5
3	35	1	5
4	39	1	5
5	30	1	5
1	38	2	5
2	34	2	5
3	28	2	5
4	29	2	5
5	20	2	5
1	44	1	5
2	58	1	5
3	49	1	5
4	60	1	5
5	35	1	5
1	39	2	5
2	34	2	5
3	41	2	5
4	36	2	5
5	33	2	5
1	52	1	5
2	66	1	5
3	53	1	5
4	61	1	5
5	57	1	5
1	47	2	5
2	43	2	5
3	40	2	5
4	50	2	5
5	51	2	5
1	46	1	5
2	42	1	5
3	42	1	5
4	26	1	5
5	36	1	5
1	47	2	5
2	41	2	5
3	41	2	5
4	27	2	5
5	34	2	5
1	41	1	5
2	41	1	5
3	32	1	5
4	32	1	5
5	37	1	5
1	53	2	5
2	36	2	5
3	30	2	5
4	38	2	5
5	28	2	5

## Sheet: Reproductive status
No.Perching BSF							No.Flying BSF
Sex1	Sex2	Sex3	Sex4	Total perching BSF			Virgin male	Virgin female	mated male	Mated female	Total flying BSF
4	4	4	5	17			4	8	1	1	14
4	6	1	9	20			9	14	4	0	27
5	5	2	5	17			9	11	2	1	23
5	5	5	5	20			4	8	2	2	16
3	5	2	6	16			4	9	1	0	14
3	5	2	6	16			5	10	1	0	16
4	5	3	3	15			1	10	0	0	11
4	2	4	2	12			3	8	0	1	12
3	4	5	2	14			2	9	0	2	13
5	5	3	2	15			4	8	0	1	13
6	3	2	2	13			2	5	0	0	7
6	1	4	2	13			5	8	0	0	13
3	4	3	3	13			5	7	0	0	12
5	1	3	2	11			5	9	1	0	15
4	3	2	1	10			6	7	2	0	15
4	1	1	0	6			4	8	1	0	13
4	4	2	1	11			5	5	1	1	12
4	0	1	2	7			4	10	1	0	15
4	3	2	3	12			5	7	3	2	17
6	3	2	1	12			4	5	0	1	10
5	2	0	0	7			4	5	1	1	11
2	3	1	2	8			2	6	2	1	11
5	4	3	1	13			1	7	3	2	13
3	2	1	1	7			1	3	1	1	6
2	2	2	1	7			5	2	2	1	10
2	3	3	1	9			3	3	3	3	12
2	2	2	2	8			3	3	3	3	12
2	3	3	1	9			6	3	2	3	14
5	4	3	3	15			7	3	2	4	16
3	0	3	5	11			7	7	3	1	18
2	0	3	3	8			10	2	4	4	20
3	2	5	1	11			5	2	5	4	16
2	0	6	2	10			8	4	1	4	17
5	2	5	0	12			4	7	1	2	14
4	0	5	1	10			4	10	0	2	16
2	2	4	1	9			1	2	2	1	6
3	0	5	2	10			5	3	2	1	11
1	2	3	1	7			6	1	2	1	10
4	4	6	2	16			13	1	3	1	18
2	1	5	2	10			6	2	6	4	18
2	4	5	1	12			7	0	4	3	14
1	1	3	3	8			10	3	2	2	17
2	3	5	3	13			5	4	4	2	15
3	4	5	1	13			5	5	1	7	18
5	4	3	1	13			8	4	4	2	18
5	3	2	1	11			4	6	3	4	17
2	2	3	1	8			4	3	3	2	12
4	5	3	4	16			2	2	1	4	9
2	3	3	3	11			3	7	1	6	17
4	3	2	3	12			2	4	2	3	11
2	3	1	5	11			10	5	8	4	27
3	0	4	2	9			12	7	2	2	23
2	0	1	4	7			4	15	6	1	26
1	4	0	2	7			6	8	3	0	17
3	2	3	3	11			16	14	2	1	33
3	1	1	4	9			1	9	5	1	16
2	5	2	6	15			18	8	3	0	29
0	2	3	2	7			10	15	3	0	28
1	4	3	1	9			8	7	1	2	18
2	4	4	1	11			6	5	1	1	13
0	7	2	3	12			4	10	3	3	20
1	1	2	6	10			1	3	0	0	4
2	4	3	3	12			2	10	1	7	20
1	2	1	1	5			5	11	3	5	24
2	4	3	4	13			7	8	5	6	26
5	5	4	2	16			5	5	3	2	15
2	2	1	3	8			8	5	1	0	14
2	2	3	4	11			11	11	7	2	31
0	3	1	4	8			7	8	1	0	16
3	5	2	5	15			7	8	3	0	18
2	4	4	5	15			9	8	3	1	21
3	2	3	2	10			8	8	5	0	21
0	0	2	2	4			6	6	1	2	15
1	2	1	2	6			6	7	4	2	19
2	3	1	3	9			5	5	3	2	15
1	1	0	4	6			8	11	6	2	27
1	2	1	1	5			6	9	1	1	17
1	3	1	2	7			5	5	2	1	13
1	3	2	1	7			4	10	1	2	17
2	2	0	0	4			3	10	0	6	19
0	2	0	1	3			1	14	1	3	19
0	3	0	3	6			0	7	0	7	14
0	4	0	0	4			2	11	0	0	13
2	3	0	1	6			1	8	0	4	13
1	3	0	2	6			5	8	1	0	14
0	2	0	4	6			10	6	0	1	17
1	3	0	5	9			12	8	0	0	20
2	7	2	4	15			15	10	5	3	33
3	8	2	3	16			14	15	0	5	34
2	4	4	2	12			15	13	6	2	36
2	4	3	2	11			5	12	3	2	22
2	3	2	0	7			8	11	0	5	24
0	3	1	3	7			3	10	2	2	17
0	5	0	1	6			4	17	1	5	27
2	3	1	0	6			12	14	2	3	31
1	3	1	2	7			2	5	0	10	17
0	5	0	2	7			3	6	0	2	11
0	6	0	3	9			3	6	0	5	14
2	2	0	3	7			4	6	1	2	13
2	3	1	3	9			2	5	0	5	12
3	3	2	0	8			7	7	6	0	20
4	3	3	3	13			12	21	4	4	41
5	3	3	3	14			18	26	8	3	55
1	4	3	5	13			9	13	12	0	34
2	4	2	7	15			11	15	9	3	38
2	5	2	5	14			10	15	13	3	41
2	4	2	4	12			8	11	3	0	22
1	2	2	3	8			6	8	4	1	19
2	2	2	3	9			4	16	3	1	24
2	3	2	3	10			3	13	5	0	21
1	4	1	4	10			7	20	5	3	35
2	3	1	4	10			10	15	5	3	33
1	5	2	5	13			10	15	4	1	30
2	4	1	3	10			12	14	8	4	38
2	5	4	3	14			14	17	7	4	42
2	3	1	2	8			9	11	8	1	29
2	2	1	5	10			12	14	7	2	35
2	4	0	3	9			21	18	6	0	45
2	3	2	4	11			10	10	3	5	28
4	3	1	5	13			10	10	4	4	28
2	3	2	4	11			12	14	5	3	34
1	2	2	2	7			8	13	3	5	29
3	3	2	4	12			7	9	3	5	24
1	3	2	3	9			10	13	4	4	31
1	3	2	3	9			10	15	4	4	33
2	3	2	1	8			10	18	15	10	53
3	5	3	4	15			10	15	10	10	45
4	4	2	3	13			15	15	10	10	50
2	5	2	5	14			15	15	10	15	55
1	4	5	3	13			15	20	10	9	54
1	5	5	2	13			5	10	5	10	30
1	5	2	1	9			2	6	3	5	16
0	4	3	1	8			1	16	2	15	34
1	5	1	2	9			0	14	3	15	32
1	5	1	1	8			0	16	4	10	30
3	8	1	0	12			17	27	9	18	71
1	5	2	2	10			15	10	8	9	42
3	3	4	3	13			9	11	8	7	35
3	8	5	3	19			17	20	10	9	56
0	4	3	1	8			13	14	10	12	49
2	4	2	1	9			8	13	9	11	41
0	4	1	0	5			8	8	7	16	39
0	2	2	1	5			5	13	9	15	42
0	2	3	1	6			5	13	9	15	42
1	5	3	2	11			5	19	2	22	48
2	1	3	1	7			3	8	10	16	37
0	1	0	0	1			8	13	1	14	36
1	1	0	0	2			5	22	2	19	48
2	5	3	2	12			3	10	5	19	37
3	8	1	0	12			2	12	9	14	37
3	3	2	0	8			3	3	4	5	15
4	3	3	3	13			4	5	8	2	19
5	3	3	3	14			5	5	7	3	20
0	6	1	5	12			5	10	12	3	30
1	4	2	6	13			3	20	10	2	35
2	4	3	5	14			5	22	4	3	34
2	1	2	7	12			0	14	4	3	21
3	3	2	7	15			0	9	1	0	10
2	3	2	4	11			0	6	0	2	8
2	3	2	4	11			0	6	0	0	6
2	4	4	5	15			0	8	8	1	17
1	3	1	2	7			5	6	6	4	21
1	3	1	2	7			5	6	6	4	21
0	5	1	5	11			6	5	11	2	24
4	3	3	3	13			2	7	12	6	27
0	5	3	1	9			6	13	15	9	43
2	3	2	3	10			4	9	16	1	30
0	4	1	4	9			6	15	6	2	29
1	2	3	3	9			1	16	5	7	29
1	4	2	5	12			1	12	14	3	30
1	4	1	4	10			1	21	0	1	23
3	2	4	2	11			4	20	8	2	34
3	2	2	3	10			3	11	8	7	29
1	5	3	1	10			0	21	3	7	31
1	2	1	3	7			1	9	1	4	15
1	2	1	6	10			4	5	7	18	34
1	3	1	4	9			6	8	9	20	43
1	4	1	5	11			5	6	8	18	37
1	3	1	7	12			6	7	8	15	36
1	3	1	6	11			2	7	3	28	40
0	3	1	4	8			0	5	13	25	43
1	3	3	5	12			3	5	3	26	37
1	1	0	4	6			1	7	2	20	30
1	5	0	2	8			0	10	3	24	37
2	5	0	3	10			2	17	1	7	27
1	6	1	3	11			0	6	3	14	23
0	4	0	3	7			3	3	15	11	32
0	2	2	3	7			9	15	16	12	52
0	6	1	1	8			7	5	17	15	44
2	2	3	3	10			4	5	6	11	26
2	5	0	1	8			4	10	9	14	37
4	2	0	1	7			5	8	6	15	34
2	5	1	2	10			6	14	8	12	40
1	4	1	2	8			5	12	10	13	40
0	3	3	3	9			2	9	6	14	31
1	5	3	2	11			6	7	14	12	39
1	4	0	3	8			4	10	8	19	41
0	3	1	2	6			0	10	7	20	37
1	1	0	6	8			0	14	4	18	36
1	3	0	3	7			1	9	3	13	26
3	2	3	2	10			3	5	1	1	10
2	2	1	2	7			5	7	1	1	14
3	3	2	5	13			2	5	1	0	8
0	3	4	6	13			3	7	0	1	11
2	4	1	4	11			4	8	1	0	13
3	3	0	3	9			2	3	0	0	5
3	3	0	4	10			2	7	1	0	10
1	2	0	6	9			0	4	0	0	4
1	2	2	7	12			0	2	0	0	2
0	2	3	6	11			1	4	1	0	6
1	1	1	5	8			1	5	0	0	6
1	3	2	5	11			1	3	0	1	5
0	2	2	8	12			3	4	1	1	9
0	1	1	6	8			0	2	0	1	3
0	1	4	6	11			3	3	0	0	6
0	1	4	6	11			4	5	1	0	10
0	0	3	5	8			1	4	0	0	5
0	0	3	5	8			3	4	2	1	10
1	2	0	2	5			2	3	1	0	6
0	0	1	4	5			0	4	1	0	5
0	0	1	4	5			1	2	0	1	4
1	3	1	3	8			1	4	0	0	5
0	0	1	5	6			0	2	0	2	4
0	1	1	3	5			0	3	0	0	3
0	1	1	3	5			2	3	1	1	7
1	6	1	1	9			0	4	1	4	9
3	5	1	4	13			5	4	1	1	11
1	5	0	0	6			1	3	2	2	8
3	5	1	3	12			1	0	0	0	1
4	3	0	3	10			5	4	1	1	11
4	3	0	3	10			0	4	1	4	9
0	5	1	1	7			2	3	2	4	11
1	5	0	3	9			0	3	2	3	8
1	5	0	2	8			2	3	0	3	8
1	6	0	3	10			1	7	1	1	10
0	5	2	3	10			6	6	3	1	16
1	5	1	3	10			6	7	0	0	13
2	5	2	4	13			9	8	3	3	23
2	4	0	1	7			9	9	8	0	26
1	3	1	1	6			6	2	4	0	12
1	4	1	5	11			2	2	2	0	6
4	2	0	5	11			2	2	1	4	9
1	4	1	3	9			4	3	2	1	10
2	2	2	2	8			3	5	1	2	11
2	4	0	3	9			3	2	3	0	8
1	1	1	3	6			2	2	2	2	8
1	0	2	4	7			2	2	1	2	7
0	0	0	5	5			2	2	1	3	8
2	2	1	2	7			1	2	1	1	5
3	2	0	3	8			1	1	1	1	4
3	5	3	5	16			6	5	2	0	13
1	0	1	8	10			8	5	3	2	18
1	0	1	8	10			10	3	5	2	20
0	0	1	8	9			7	4	3	2	16
1	0	1	6	8			3	7	3	1	14
1	1	1	6	9			4	3	1	1	9
1	0	1	6	8			0	6	1	0	7
1	0	1	6	8			1	8	0	2	11
1	0	1	6	8			2	2	0	1	5
2	4	1	6	13			1	3	1	1	6
2	3	2	6	13			4	6	0	1	11
3	3	0	7	13			2	8	2	5	17
1	2	0	8	11			5	1	1	2	9
3	2	0	7	12			7	4	3	0	14
1	2	0	7	10			6	6	2	0	14
1	2	1	6	10			8	9	3	5	25
1	1	2	5	9			10	7	5	5	27
1	2	2	5	10			10	11	4	0	25
1	3	2	6	12			4	9	6	2	21
1	4	2	6	13			8	13	12	1	34
1	4	2	6	13			2	12	5	4	23
1	1	2	7	11			0	6	3	1	10
2	1	2	7	12			4	8	4	1	17
2	1	2	7	12			0	6	1	1	8
2	2	1	6	11			0	8	0	0	8
2	3	0	4	9			2	5	1	2	10
3	2	2	2	9			3	4	0	4	11
3	1	0	2	6			2	4	1	3	10
3	0	1	2	6			3	3	1	3	10
2	1	1	3	7			2	8	1	3	14
3	0	0	3	6			4	4	1	6	15
3	0	0	3	6			4	3	0	5	12
3	0	0	3	6			1	4	2	5	12
3	1	0	3	7			3	8	6	2	19
0	3	0	4	7			6	6	8	2	22
2	2	2	3	9			4	6	6	2	18
0	2	1	4	7			5	5	4	2	16
4	5	1	5	15			8	6	6	8	28
3	6	2	5	16			5	4	11	12	32
5	7	1	2	15			4	3	7	5	19
1	4	0	5	10			5	4	5	7	21
1	5	0	6	12			6	2	8	6	22
3	1	1	5	10			3	8	4	4	19
1	2	1	2	6			2	4	2	5	13
4	4	0	3	11			3	5	3	8	19
4	1	1	4	10			3	3	2	5	13
2	3	1	3	9			2	6	2	4	14
2	2	1	4	9			2	5	4	6	17
2	1	0	3	6			3	4	2	4	13
1	1	0	2	4			2	5	4	5	16
6	6	1	4	17			13	10	6	3	32
3	3	2	3	11			15	7	4	1	27
3	4	3	3	13			11	6	5	5	27
4	6	1	2	13			2	15	4	3	24
2	2	1	3	8			9	14	2	3	28
0	5	0	2	7			4	14	8	3	29
2	5	0	3	10			4	8	1	3	16
0	2	1	2	5			3	13	1	3	20
1	2	1	2	6			2	5	1	1	9
0	2	3	1	6			4	10	2	3	19
0	4	2	5	11			4	10	2	3	19
0	1	2	4	7			5	1	1	0	7
2	3	2	5	12			12	2	3	4	21
2	5	1	3	11			12	2	3	4	21
1	2	2	2	7			8	15	3	2	28
3	2	2	1	8			5	10	2	1	18
1	4	1	1	7			5	10	2	1	18
2	0	1	2	5			5	10	2	1	18
1	6	1	1	9			6	16	1	1	24
1	5	2	2	10			7	13	1	4	25
0	1	2	6	9			7	13	1	4	25
0	3	1	5	9			5	22	0	8	35
2	3	1	3	9			5	16	1	1	23
0	6	1	3	10			6	13	1	4	24
0	2	1	3	6			4	18	1	5	28
3	1	0	2	6			4	5	7	9	25
3	2	1	3	9			4	5	7	9	25
3	3	1	3	10			5	11	3	12	31
3	4	4	3	14			8	9	2	14	33
1	2	0	1	4			1	16	0	13	30
0	3	3	1	7			0	11	6	14	31
1	2	1	0	4			5	12	5	11	33
1	1	1	0	3			3	9	1	16	29
1	1	2	1	5			8	5	6	12	31
2	1	2	1	6			8	25	5	30	68
1	4	1	2	8			5	1	11	20	37
0	1	0	2	3			5	1	11	20	37
1	2	1	3	7			11	6	8	13	38
3	3	0	3	9			5	8	7	18	38
2	3	2	2	9			5	8	7	0	20
1	2	0	1	4			5	8	7	0	20
1	2	0	1	4			2	9	3	15	29
1	2	0	2	5			9	12	1	8	30
2	2	0	0	4			9	12	1	8	30
0	1	0	4	5			9	12	1	8	30
0	2	0	3	5			0	7	1	16	24
0	1	0	0	1			5	12	5	18	40
0	1	0	2	3			5	8	7	9	29
2	1	1	1	5			5	9	3	15	32
1	1	2	1	5			5	6	11	13	35
4	1	2	5	12			8	15	8	1	32
4	1	3	5	13			8	25	3	2	38
2	2	2	4	10			5	22	8	0	35
1	6	2	5	14			5	11	11	3	30
1	5	6	3	15			7	16	2	2	27
2	4	2	3	11			1	17	10	4	32
1	3	2	2	8			6	24	2	2	34
3	4	2	5	14			5	15	1	4	25
3	7	1	5	16			2	14	5	4	25
2	6	2	4	14			12	17	6	1	36
2	4	1	5	12			8	15	9	1	33
2	5	2	6	15			8	23	11	6	48
3	5	3	4	15			21	20	3	1	45
1	3	1	3	8			1	20	13	5	39
3	5	3	3	14			14	18	11	3	46
1	5	3	2	11			14	18	11	3	46
2	6	4	2	14			4	22	10	7	43
4	2	3	3	12			4	22	10	7	43
3	3	0	2	8			10	10	6	0	26
2	1	1	4	8			2	22	11	5	40
1	1	1	8	11			6	8	12	3	29
0	1	1	3	5			0	14	4	2	20
0	6	0	2	8			1	17	10	4	32
2	2	1	5	10			7	16	2	2	27
0	0	1	2	3			0	15	1	0	16
5	5	0	3	13			8	16	7	6	37
3	6	3	4	16			9	14	13	10	46
5	3	0	1	9			12	11	8	15	46
2	2	1	6	11			0	8	9	25	42
1	4	1	4	10			5	12	7	14	38
4	4	2	4	14			0	13	6	17	36
2	2	0	5	9			1	15	5	20	41
2	3	1	1	7			0	14	1	27	42
2	3	3	4	12			4	15	3	18	40
4	3	1	3	11			8	14	0	13	35
1	3	2	4	10			14	12	2	9	37
3	3	1	4	11			4	15	5	18	42
2	4	2	5	13			9	12	7	11	39
2	2	4	4	12			7	11	5	18	41
2	4	2	3	11			4	14	4	13	35
2	4	3	4	13			6	13	4	14	37
6	3	2	3	14			5	19	1	30	55
5	3	0	4	12			6	17	4	20	47
3	2	1	4	10			1	20	3	15	39
2	1	0	7	10			4	14	2	14	34
2	5	2	4	13			4	15	0	8	27
1	5	1	4	11			13	15	5	18	51
1	3	2	1	7			2	12	4	10	28
1	3	2	1	7			2	12	4	10	28
1	5	1	2	9			0	6	1	7	14
2	4	2	5	13			6	25	1	3	35
1	3	3	6	13			6	25	1	3	35
4	5	3	3	15			5	18	4	7	34
3	4	2	5	14			14	18	0	1	33
6	8	3	7	24			18	18	0	5	41
5	5	2	6	18			3	20	6	5	34
4	6	1	6	17			5	17	0	0	22
3	6	5	6	20			7	23	3	4	37
5	5	4	7	21			6	20	9	0	35
3	4	2	6	15			9	23	1	4	37
3	4	2	6	15			9	10	3	4	26
2	3	5	4	14			7	25	4	1	37
1	5	5	5	16			8	18	1	4	31
0	5	4	5	14			8	13	2	6	29
3	6	6	5	20			8	17	1	4	30
2	4	5	8	19			6	20	5	3	34
3	6	1	5	15			6	17	3	4	30
3	6	1	5	15			15	18	5	3	41
1	6	4	3	14			13	14	3	2	32
1	6	1	4	12			11	17	1	3	32
1	6	1	4	12			13	14	3	2	32
1	1	0	5	7			3	13	4	4	24
1	4	1	4	10			3	13	4	4	24
1	5	1	5	12			5	17	5	1	28
3	1	2	4	10			4	14	6	5	29
4	3	4	3	14			9	17	1	12	39
4	3	4	3	14			9	12	8	13	42
3	3	2	2	10			11	11	5	8	35
3	5	4	2	14			9	16	8	17	50
4	4	2	2	12			6	12	5	17	40
3	2	1	3	9			5	12	4	18	39
4	0	1	2	7			2	11	3	18	34
5	3	2	1	11			2	9	0	23	34
2	2	1	2	7			5	11	2	5	23
3	2	1	2	8			2	11	2	20	35
2	3	1	3	9			5	7	7	19	38
2	3	1	3	9			5	9	9	19	42
4	4	2	5	15			7	8	8	13	36
0	3	2	4	9			7	11	11	15	44
0	3	2	4	9			10	10	10	14	44
2	5	2	2	11			3	16	9	13	41
2	5	2	2	11			4	11	6	12	33
3	1	0	3	7			5	8	15	10	38
3	1	0	3	7			4	8	8	6	26
3	1	0	3	7			4	18	6	15	43
2	1	0	5	8			3	18	4	8	33
3	4	2	5	14			4	15	14	18	51
5	3	1	4	13			2	18	4	11	35
5	4	3	7	19			3	20	9	11	43
6	4	4	4	18			6	15	5	13	39
1	6	3	2	12			6	8	4	2	20
2	8	2	1	13			7	6	6	2	21
3	6	0	4	13			7	13	5	4	29
0	6	2	3	11			10	13	13	2	38
1	6	0	2	9			7	16	7	2	32
1	5	0	3	9			4	19	10	6	39
3	7	0	3	13			9	14	5	1	29
1	4	1	4	10			1	9	2	2	14
2	6	1	4	13			4	10	11	5	30
2	5	1	3	11			1	6	6	4	17
2	2	2	3	9			4	17	5	6	32
3	3	1	2	9			4	10	8	1	23
2	3	3	2	10			2	6	4	0	12
1	3	2	2	8			11	12	7	6	36
1	3	2	2	8			7	10	7	3	27
2	4	2	2	10			9	5	1	3	18
1	4	3	2	10			5	10	4	2	21
1	4	3	2	10			13	13	9	8	43
1	5	1	3	10			11	16	6	5	38
1	3	4	1	9			10	14	7	9	40
2	1	1	2	6			3	6	7	3	19
1	2	2	1	6			3	2	6	1	12
3	7	0	3	13			8	11	1	2	22
1	4	3	2	10			7	8	2	3	20
0	0	3	2	5			6	18	3	7	34
3	4	1	2	10			9	10	4	13	36
2	10	0	3	15			9	8	4	15	36
5	1	2	0	8			11	12	5	14	42
2	1	0	0	3			9	10	4	13	36
4	2	1	3	10			6	5	4	12	27
5	1	2	3	11			5	12	5	10	32
5	2	2	2	11			2	10	1	6	19
3	1	2	1	7			2	11	0	15	28
2	2	1	2	7			0	7	1	8	16
3	1	2	3	9			3	12	4	18	37
4	2	2	2	10			0	12	1	11	24
5	2	2	2	11			7	10	1	11	29
2	4	2	2	10			3	6	4	13	26
2	5	0	2	9			5	5	1	13	24
3	4	2	4	13			2	13	0	12	27
1	4	2	3	10			6	10	2	20	38
3	2	1	2	8			3	10	4	10	27
1	4	0	4	9			5	7	4	10	26
0	5	0	2	7			2	7	4	13	26
1	3	0	2	6			6	10	4	11	31
1	4	0	2	7			1	5	2	10	18
4	3	0	1	8			5	5	5	5	20
4	3	1	1	9			5	5	2	15	27
1	0	2	3	6			0	10	5	16	31
1	0	2	3	6			1	10	1	12	24
1	1	2	2	6			5	10	8	3	26
4	3	2	2	11			2	11	4	4	21
1	5	5	3	14			2	21	4	5	32
3	1	4	2	10			2	14	4	0	20
3	3	6	3	15			2	18	1	3	24
1	4	1	1	7			7	12	5	0	24
4	5	2	0	11			0	14	2	3	19
2	1	2	1	6			0	9	3	2	14
4	2	2	4	12			0	7	2	0	9
3	2	0	3	8			0	13	3	3	19
3	2	1	4	10			4	10	5	3	22
2	0	2	6	10			5	8	5	5	23
5	1	2	6	14			2	15	3	2	22
0	3	2	5	10			5	17	3	10	35
3	5	3	4	15			7	19	8	13	47
2	2	1	5	10			8	15	8	5	36
3	4	2	4	13			7	10	7	10	34
1	4	2	1	8			5	5	3	5	18
2	3	1	2	8			3	13	5	3	24
1	0	2	4	7			4	10	3	3	20
2	3	0	2	7			5	17	4	17	43
0	3	0	0	3			3	10	2	4	19
1	3	0	0	4			4	15	3	4	26
1	2	0	2	5			4	4	5	4	17
1	2	0	1	4			3	8	5	3	19
0	3	0	3	6			4	15	1	13	33
0	3	3	3	9			8	11	8	8	35
1	2	1	5	9			7	10	5	10	32
2	3	0	3	8			4	9	8	18	39
5	4	1	4	14			3	14	5	12	34
0	3	0	4	7			4	8	4	13	29
2	3	1	2	8			0	16	3	8	27
1	3	0	1	5			1	17	0	17	35
3	2	0	2	7			5	17	2	17	41
0	2	0	2	4			1	9	2	18	30
2	2	1	5	10			1	9	2	18	30
2	3	0	2	7			4	8	3	23	38
1	5	2	4	12			5	5	2	5	17
2	5	2	1	10			2	10	2	20	34
2	4	1	0	7			5	16	2	19	42
2	7	2	4	15			5	16	1	19	41
0	6	2	1	9			7	11	1	17	36
1	3	1	1	6			7	8	2	19	36
0	2	2	1	5			10	8	2	19	39
0	2	1	4	7			3	18	1	20	42
0	3	2	3	8			4	18	5	13	40
0	3	1	2	6			5	15	2	10	32
0	4	1	3	8			5	18	5	10	38
1	2	1	1	5			5	20	5	20	50
0	5	0	1	6			5	15	5	10	35
3	4	2	3	12			3	8	5	2	18
1	4	1	4	10			3	8	5	2	18
2	6	3	3	14			3	8	5	2	18
4	3	3	3	13			13	10	8	7	38
5	5	3	3	16			3	6	3	2	14
2	2	3	4	11			5	7	7	4	23
3	2	2	3	10			6	10	8	5	29
3	2	3	3	11			3	5	7	3	18
5	1	1	3	10			6	6	6	7	25
3	1	0	4	8			6	2	2	2	12
3	1	1	3	8			3	5	9	5	22
3	3	0	5	11			4	11	8	4	27
3	7	1	6	17			5	12	5	7	29
3	4	0	4	11			7	4	5	3	19
2	2	2	2	8			2	10	8	5	25
1	4	2	4	11			2	10	8	5	25
2	3	2	4	11			2	5	5	6	18
2	4	2	4	12			2	4	3	3	12
1	6	2	4	13			1	3	2	4	10
3	2	1	3	9			1	3	2	4	10
0	6	1	4	11			2	2	3	3	10
0	3	0	4	7			3	5	6	4	18
4	3	0	3	10			2	6	5	3	16
0	4	0	2	6			3	4	4	3	14
0	2	1	3	6			3	4	4	3	14
2	2	0	6	10			14	17	13	18	62
2	3	1	4	10			10	12	8	7	37
3	3	0	2	8			6	11	4	16	37
3	1	1	3	8			8	16	2	12	38
2	2	0	4	8			4	12	3	10	29
2	4	0	4	10			4	12	3	10	29
4	0	0	4	8			3	11	7	12	33
0	3	2	1	6			4	9	3	8	24
2	4	2	1	9			2	11	4	13	30
3	2	1	2	8			3	11	3	16	33
1	0	0	2	3			6	7	3	12	28
3	1	0	1	5			3	9	2	8	22
1	5	1	0	7			5	8	7	10	30
2	3	0	2	7			6	11	6	13	36
2	4	0	2	8			8	10	9	17	44
0	8	0	2	10			8	9	7	18	42
3	3	0	0	6			4	6	6	19	35
0	3	0	0	3			5	15	3	18	41
0	2	0	3	5			7	8	3	13	31
0	1	2	3	6			9	6	6	18	39
2	0	2	3	7			2	4	4	11	21
1	3	0	2	6			6	14	3	16	39
1	5	0	1	7			2	4	2	17	25
3	1	0	2	6			5	9	4	16	34
2	1	0	2	5			5	5	2	15	27
4	2	3	2	11			4	10	3	3	20
2	2	1	2	7			4	10	3	3	20
1	2	1	3	7			8	16	6	2	32
1	4	2	5	12			8	16	6	2	32
1	4	2	5	12			7	15	8	2	32
1	3	3	4	11			7	15	8	2	32
4	5	3	1	13			13	18	3	3	37
3	2	3	1	9			6	8	3	5	22
2	2	3	1	8			9	15	2	5	31
1	2	4	2	9			9	15	2	5	31
0	2	3	3	8			12	17	4	4	37
2	1	3	2	8			11	13	3	8	35
2	1	2	2	7			9	15	2	5	31
4	3	2	3	12			6	8	3	5	22
2	2	2	4	10			11	20	3	4	38
3	3	2	5	13			7	12	5	4	28
3	4	3	4	14			12	19	4	6	41
2	5	4	4	15			17	21	3	7	48
0	2	3	2	7			12	18	4	6	40
2	3	7	4	16			6	18	2	3	29
1	4	3	3	11			4	16	4	3	27
2	2	2	3	9			4	15	2	5	26
1	4	2	3	10			6	13	4	7	30
0	3	2	2	7			4	11	3	8	26
1	1	2	3	7			6	18	5	6	35
2	2	1	3	8			3	3	0	2	8
2	2	1	3	8			2	1	0	1	4
1	1	2	2	6			1	1	0	2	4
4	1	0	3	8			1	4	0	1	6
3	1	0	5	9			0	1	0	0	1
1	4	0	5	10			1	0	0	0	1
0	1	0	4	5			3	3	2	0	8
1	1	0	2	4			1	4	0	2	7
3	0	1	2	6			3	3	0	0	6
2	1	1	3	7			3	2	0	2	7
2	2	1	3	8			1	2	0	0	3
3	2	1	2	8			3	3	0	1	7
4	3	1	3	11			6	5	1	1	13
2	1	1	3	7			7	7	0	2	16
1	4	2	1	8			5	6	0	3	14
3	4	2	1	10			6	6	0	1	13
1	4	1	2	8			2	8	1	1	12
1	4	1	1	7			1	5	1	2	9
2	5	1	0	8			2	2	0	1	5
2	2	1	2	7			3	6	0	3	12
4	4	1	1	10			0	6	0	1	7
5	5	5	5	20			2	5	0	1	8
5	5	2	15	27			1	2	1	1	5
0	10	5	16	31			1	1	0	2	4
1	10	1	2	14			0	0	0	0	0
4	3	4	6	17			5	17	4	2	28
3	4	3	3	13			6	18	3	1	28
2	1	5	2	10			4	17	3	3	27
2	3	6	5	16			5	18	4	2	29
2	2	3	8	15			6	15	2	3	26
2	3	5	7	17			5	15	4	1	25
3	4	5	6	18			0	14	3	2	19
5	1	4	4	14			4	20	1	1	26
3	2	5	3	13			1	21	0	0	22
2	3	5	2	12			3	17	3	2	25
2	2	6	2	12			12	19	0	0	31
2	2	5	4	13			8	16	2	3	29
5	0	2	4	11			5	5	0	0	10
3	3	2	5	13			8	20	3	1	32
5	2	2	7	16			9	13	3	2	27
2	2	1	3	8			6	17	8	4	35
3	4	5	3	15			7	15	3	2	27
2	4	8	5	19			4	15	3	3	25
5	0	2	4	11			8	11	4	2	25
2	0	1	1	4			1	11	2	0	14
2	0	7	4	13			2	17	2	2	23
2	1	3	4	10			4	11	3	5	23
2	1	3	4	10			3	11	0	2	16
4	2	2	3	11			0	12	3	1	16
4	2	2	4	12			1	8	0	0	9
2	1	1	2	6			2	13	3	2	20
2	1	1	3	7			3	11	4	3	21
2	3	1	4	10			1	12	2	1	16
2	2	1	2	7			2	14	2	3	21
2	1	5	4	12			0	12	0	3	15
3	2	5	8	18			2	6	0	2	10
4	2	4	6	16			1	10	1	4	16
5	3	4	5	17			1	11	1	6	19
4	2	3	3	12			2	12	1	2	17
2	3	2	4	11			7	12	1	4	24
2	3	2	4	11			8	8	0	7	23
3	4	2	4	13			4	11	3	4	22
3	4	2	4	13			9	13	2	5	29
2	6	2	5	15			5	10	3	6	24
3	2	3	2	10			4	10	2	3	19
4	2	4	4	14			4	11	2	4	21
3	4	1	1	9			2	10	2	4	18
4	2	0	2	8			9	8	4	5	26
4	4	2	3	13			2	15	3	3	23
3	1	1	3	8			4	9	2	3	18
4	4	2	4	14			3	9	1	3	16
4	3	3	4	14			5	10	2	2	19
3	3	3	2	11			4	8	3	3	18
2	2	1	1	6			5	9	2	5	21
2	3	2	2	9			5	8	1	3	17
2	4	1	1	8			17	19	7	1	44
2	4	1	1	8			9	19	2	2	32
2	4	1	1	8			10	21	5	1	37
2	0	1	1	4			17	19	7	1	44
1	3	1	0	5			9	19	2	2	32
2	0	1	0	3			6	0	0	1	7
1	2	1	0	4			4	14	3	1	22
3	5	2	0	10			1	16	1	1	19
0	2	1	2	5			5	8	3	0	16
1	1	1	1	4			5	7	2	0	14
1	1	1	2	5			3	23	5	3	34
1	1	2	3	7			17	22	7	2	48
1	1	1	3	6			1	3	2	1	7
1	0	1	2	4			1	25	4	1	31
2	1	0	1	4			4	5	3	0	12
2	1	0	1	4			4	5	3	0	12
1	0	0	1	2			5	6	3	1	15
1	0	1	2	4			4	12	0	4	20
0	0	1	2	3			0	6	1	2	9
0	0	1	2	3			1	6	0	0	7
1	0	1	2	4			3	1	1	0	5
1	0	1	2	4			0	3	2	1	6
1	0	2	1	4			0	4	3	0	7
1	0	1	1	3			1	6	0	0	7
1	0	1	1	3			5	6	3	1	15
1	6	0	4	11			14	23	1	4	42
3	3	0	4	10			6	18	1	1	26
3	3	0	3	9			10	19	0	8	37
4	2	1	2	9			16	13	4	7	40
2	3	0	2	7			8	14	4	2	28
2	1	0	4	7			8	20	1	4	33
2	1	0	4	7			1	16	5	4	26
3	1	0	6	10			4	14	2	0	20
2	2	0	2	6			5	15	2	11	33
3	1	0	2	6			2	18	0	7	27
4	2	0	2	8			2	8	1	5	16
2	1	1	4	8			2	3	1	5	11
3	0	0	2	5			2	10	2	2	16
3	2	1	5	11			2	8	2	5	17
2	2	1	4	9			2	10	2	8	22
1	3	1	5	10			0	9	1	7	17
2	2	0	4	8			2	8	1	5	16
1	4	0	4	9			8	12	2	4	26
0	3	2	5	10			4	14	2	2	22
2	1	0	4	7			5	8	1	5	19
1	3	0	1	5			2	3	1	5	11
0	2	0	1	3			2	8	2	5	17
0	4	0	2	6			4	9	2	8	23
0	3	0	4	7			8	8	1	7	24
0	3	0	1	4			6	3	2	4	15
1	2	1	2	6			4	10	8	3	25
1	4	1	1	7			6	13	5	8	32
1	4	0	0	5			9	10	2	2	23
1	2	0	1	4			2	9	5	3	19
1	6	1	2	10			6	7	6	1	20
1	4	1	2	8			1	5	4	2	12
0	3	4	4	11			3	5	5	2	15
0	5	2	2	9			2	11	2	0	15
0	2	2	1	5			2	3	4	2	11
1	3	1	1	6			2	14	8	9	33
3	3	1	3	10			5	7	10	4	26
0	2	0	3	5			8	13	8	4	33
0	2	1	4	7			5	13	10	3	31
0	3	1	1	5			6	7	6	1	20
0	5	0	2	7			8	15	10	6	39
1	2	1	1	5			3	20	7	5	35
0	1	1	1	3			2	13	3	2	20
1	2	3	0	6			3	14	3	3	23
0	4	0	1	5			2	9	3	1	15
1	3	1	3	8			7	12	6	3	28
2	1	1	1	5			5	15	5	2	27
1	1	2	0	4			4	13	3	6	26
1	4	2	1	8			5	12	5	4	26
1	2	2	0	5			4	13	3	3	23
1	1	1	0	3			2	10	4	5	21
2	2	1	3	8			7	12	3	5	27
2	2	0	2	6			6	21	10	10	47
2	2	1	2	7			8	15	11	13	47
1	1	1	2	5			10	10	4	11	35
1	2	2	3	8			8	14	1	19	42
0	4	1	2	7			6	20	2	17	45
0	3	2	2	7			5	10	2	10	27
1	3	0	2	6			6	15	2	13	36
1	4	0	2	7			7	14	4	3	28
4	4	0	2	10			5	15	2	10	32
1	2	0	1	4			8	17	5	5	35
1	3	0	1	5			6	22	4	9	41
1	8	1	0	10			14	18	7	8	47
1	4	3	0	8			8	22	1	13	44
3	3	0	3	9			7	18	3	10	38
0	5	0	2	7			9	25	1	15	50
1	3	0	1	5			7	20	2	18	47
3	7	0	1	11			6	17	6	12	41
3	5	0	2	10			4	15	1	6	26
3	5	0	2	10			3	21	3	13	40
3	1	0	3	7			4	10	1	10	25
3	1	0	1	5			2	14	1	8	25
2	1	1	2	6			2	9	2	7	20
2	5	0	2	9			4	13	1	8	26
3	4	0	5	12			3	8	3	4	18
5	3	1	5	14			5	2	1	1	9
3	3	0	3	9			5	0	3	0	8
5	3	1	3	12			4	1	6	0	11
6	3	0	3	12			3	7	1	1	12
3	4	0	2	9			1	6	3	3	13
4	3	0	0	7			3	5	0	0	8
3	2	1	3	9			3	5	0	2	10
3	3	0	0	6			3	9	4	0	16
2	4	1	1	8			0	5	1	2	8
2	4	0	1	7			3	9	0	0	12
3	7	1	1	12			2	4	2	0	8
1	4	0	0	5			0	3	1	0	4
3	1	0	0	4			2	4	0	0	6
3	6	0	1	10			7	6	0	1	14
5	4	1	1	11			6	6	1	1	14
3	4	1	3	11			6	10	1	1	18
2	2	1	4	9			2	10	0	2	14
2	5	0	3	10			10	9	0	1	20
3	6	0	4	13			2	8	2	0	12
3	4	0	5	12			1	6	2	1	10
4	3	2	4	13			0	3	0	1	4
4	4	1	6	15			0	1	0	0	1
4	4	2	4	14			2	3	1	2	8
3	3	1	3	10			0	1	0	1	2
3	3	0	4	10			2	2	1	1	6
1	3	1	2	7			2	4	1	1	8
2	1	2	0	5			4	5	2	0	11
3	0	3	0	6			5	5	1	0	11
4	0	2	0	6			3	4	3	0	10
3	0	4	0	7			10	8	2	5	25
3	0	4	0	7			9	10	0	5	24
5	1	3	1	10			4	12	1	1	18
3	3	3	1	10			5	5	1	5	16
4	4	1	3	12			5	8	0	0	13
3	5	5	2	15			6	4	2	6	18
2	4	0	3	9			3	3	0	5	11
3	3	1	1	8			12	0	1	7	20
2	5	1	1	9			2	6	1	5	14
4	5	0	2	11			8	2	3	2	15
5	6	1	3	15			5	6	2	2	15
2	5	0	4	11			5	4	2	7	18
3	4	1	4	12			2	3	2	7	14
2	2	0	4	8			2	6	1	2	11
0	3	0	3	6			2	2	1	4	9
3	5	0	2	10			1	5	0	4	10
1	2	0	2	5			0	2	0	6	8
1	2	1	3	7			2	5	2	4	13
1	2	0	3	6			2	3	1	2	8
0	1	1	3	5			2	6	1	2	11
2	1	2	2	7			2	2	1	4	9
4	3	2	3	12			2	13	2	3	20
3	4	1	4	12			3	14	1	2	20
4	5	3	3	15			2	12	3	2	19
5	3	2	2	12			4	13	4	3	24
3	4	2	4	13			2	11	2	3	18
4	5	3	4	16			1	12	4	1	18
9	6	3	3	21			3	12	3	3	21
7	2	0	3	12			5	13	1	1	20
8	4	0	3	15			0	11	0	0	11
6	4	1	3	14			0	9	2	1	12
3	5	1	2	11			2	12	1	1	16
8	2	1	3	14			3	11	2	0	16
6	3	0	3	12			1	10	2	1	14
7	3	1	3	14			3	17	3	1	24
3	1	1	2	7			1	13	1	1	16
3	2	2	2	9			7	16	3	3	29
6	2	1	2	11			9	13	6	2	30
3	1	0	1	5			4	7	4	1	16
2	4	1	3	10			2	8	3	2	15
2	6	1	2	11			5	12	2	1	20
2	4	2	2	10			5	11	4	3	23
1	4	2	1	8			3	7	3	2	15
1	3	3	1	8			5	10	2	4	21
2	3	0	2	7			4	12	4	2	22
0	1	3	3	7			5	10	2	2	19
2	4	2	4	12			6	14	1	4	25
3	4	1	4	12			5	13	2	5	25
3	3	1	5	12			7	15	1	3	26
4	4	0	4	12			5	11	1	2	19
4	4	0	3	11			7	14	0	6	27
4	2	0	4	10			1	15	0	4	20
5	1	0	3	9			4	11	0	5	20
3	3	1	3	10			1	9	1	8	19
2	2	1	3	8			1	10	2	5	18
3	4	1	4	12			8	10	4	4	26
6	2	0	4	12			7	11	6	3	27
3	3	2	5	13			4	10	3	4	21
5	5	0	5	15			2	11	5	5	23
3	2	1	4	10			5	14	3	3	25
4	3	0	4	11			5	12	0	3	20
2	4	1	4	11			4	11	0	3	18
2	3	0	4	9			3	13	0	3	19
1	6	2	2	11			3	13	2	2	20
3	2	3	3	11			4	12	1	3	20
1	3	0	3	7			7	14	1	5	27
2	4	1	3	10			3	11	2	4	20
1	4	0	4	9			4	12	1	4	21
3	3	1	4	11			6	13	1	4	24
3	2	0	4	9			3	11	3	4	21
2	4	0	2	8			4	12	1	4	21
0	2	1	3	6			5	11	4	2	22
0	2	1	3	6			12	16	7	10	45
0	2	1	3	6			5	11	3	4	23
3	1	1	5	10			2	17	6	2	27
1	1	0	6	8			4	13	4	2	23
1	2	0	6	9			2	11	0	4	17
1	1	1	6	9			3	8	0	1	12
0	1	1	6	8			4	16	5	2	27
0	1	1	5	7			3	5	5	4	17
0	0	2	6	8			1	7	2	5	15
0	3	4	4	11			2	8	3	2	15
0	2	3	6	11			5	13	2	4	24
0	2	3	7	12			8	12	4	2	26
0	3	2	7	12			8	5	3	3	19
0	1	2	6	9			6	10	1	2	19
0	2	2	4	8			4	12	1	3	20
0	1	3	4	8			5	10	2	2	19
0	1	4	5	10			8	13	3	2	26
0	1	3	4	8			4	15	1	6	26
1	2	3	6	12			8	17	0	8	33
1	1	2	5	9			5	13	3	5	26
0	1	2	4	7			4	14	2	6	26
0	2	2	5	9			0	12	1	4	17
0	2	2	0	4			5	13	3	3	24
0	2	2	0	4			5	12	3	4	24
0	1	0	4	5			6	14	1	4	25
0	4	0	3	7			5	13	2	5	25
1	2	0	3	6			7	15	1	3	26
1	1	0	3	5			5	11	1	2	19
0	1	1	3	5			7	14	0	6	27
0	0	0	3	3			1	15	0	4	20
0	3	0	3	6			4	11	0	5	20
0	1	1	1	3			1	9	1	8	19
0	1	1	1	3			1	10	2	5	18
1	1	0	1	3			8	10	4	4	26
1	1	2	1	5			7	11	6	3	27
1	1	1	2	5			4	10	3	4	21
1	2	2	1	6			2	11	5	5	23
1	2	1	1	5			8	2	3	2	15
1	1	1	2	5			5	6	2	2	15
0	1	0	1	2			5	4	2	7	18
0	1	3	4	8			2	3	2	7	14
0	1	4	5	10			2	6	1	2	11
0	1	3	4	8			2	2	1	4	9
1	2	3	5	11			1	5	0	4	10
0	1	2	5	8			0	2	0	6	8
1	1	2	5	9			2	5	2	4	13
1	1	2	5	9			2	3	1	2	8
1	1	1	2	5			2	6	1	2	11
1	2	2	1	6			2	2	1	4	9
2	1	2	3	8			3	3	4	3	13
3	0	4	2	9			4	3	5	5	17
1	2	2	3	8			3	5	4	4	16
1	2	2	2	7			6	2	10	8	26
3	0	2	2	7			2	5	9	2	18
2	1	1	2	6			1	5	5	3	14
1	0	2	3	6			2	0	5	0	7
1	0	2	4	7			1	5	2	2	10
2	0	2	3	7			0	5	2	2	9
2	1	1	3	7			0	5	2	2	9
2	0	2	3	7			5	2	4	2	13
2	0	1	3	6			0	1	5	2	8
2	0	0	4	6			0	1	7	2	10
2	1	1	3	7			7	5	4	4	20
1	0	0	3	4			6	2	5	5	18
0	0	1	5	6			3	6	7	3	19
0	1	2	2	5			2	2	4	6	14
1	0	3	1	5			8	6	8	6	28
1	0	3	1	5			0	5	0	3	8
0	1	1	1	3			0	6	4	2	12
3	0	1	1	5			3	5	1	4	13
2	0	2	1	5			1	5	2	6	14
2	0	1	3	6			0	1	3	5	9
0	0	3	1	4			0	9	0	5	14
0	0	0	1	1			2	6	0	4	12
5	3	3	6	17			8	10	6	8	32
5	1	2	6	14			7	9	6	9	31
4	1	2	6	13			7	9	7	8	31
4	0	0	7	11			6	10	7	10	33
3	1	1	6	11			8	7	8	8	31
3	2	3	4	12			2	12	6	9	29
3	0	3	4	10			2	12	2	12	28
4	0	4	5	13			4	6	3	8	21
5	3	6	4	18			3	9	2	1	15
3	1	4	1	9			0	7	3	8	18
5	1	4	2	12			0	9	2	3	14
6	1	2	2	11			5	9	6	8	28
5	1	4	0	10			5	12	6	2	25
3	3	2	2	10			6	14	12	14	46
2	3	0	1	6			6	15	12	11	44
3	2	0	3	8			4	13	13	13	43
2	2	0	2	6			5	15	14	16	50
1	1	1	2	5			4	12	13	13	42
4	2	0	1	7			8	13	12	14	47
3	1	1	3	8			7	15	4	12	38
1	0	0	4	5			3	9	3	7	22
1	0	0	4	5			8	8	2	10	28
1	0	2	3	6			0	10	2	9	21
1	0	2	3	6			4	11	2	13	30
1	0	0	4	5			0	7	0	8	15
1	3	0	3	7
4	1	3	5	13
3	0	0	9	12
1	5	0	3	9
2	3	0	1	6
1	3	0	3	7
1	5	1	1	8
3	5	0	1	9
0	2	1	2	5
2	2	1	3	8
0	0	0	4	4
1	2	0	3	6
1	0	1	3	5
3	1	1	3	8
2	4	2	4	12
0	3	0	4	7
1	3	0	3	7
3	4	0	3	10
4	3	0	2	9
1	4	0	1	6
0	0	1	2	3
1	2	1	2	6
1	0	0	4	5
2	3	0	4	9
0	0	1	6	7
1	1	0	4	6
2	6	1	0	9
2	4	0	1	7
1	3	1	3	8
1	5	0	2	8
3	3	0	1	7
3	3	0	1	7
2	1	1	1	5
2	3	0	1	6
2	5	1	1	9
2	2	0	3	7
1	3	0	0	4
1	1	2	2	6
3	3	0	1	7
3	0	1	0	4
1	2	0	0	3
3	4	0	1	8
2	2	1	0	5
3	3	0	0	6
3	2	1	1	7
2	2	1	0	5
0	2	0	3	5
0	3	0	1	4
0	1	0	1	2
1	2	0	1	4
1	3	2	0	6
3	2	2	0	7
1	6	1	1	9
0	3	3	1	7
4	5	4	2	15
2	6	2	2	12
0	7	2	2	11
2	7	0	4	13
2	3	0	3	8
4	9	0	1	14
2	4	1	2	9
0	4	1	1	6
4	2	1	2	9
2	4	0	3	9
2	9	3	2	16
4	8	0	3	15
3	6	0	1	10
5	6	1	1	13
3	7	0	3	13
1	5	0	3	9
2	3	1	2	8
1	1	1	3	6
1	1	1	2	5
1	2	1	2	6
4	3	1	2	10
1	1	1	3	6
1	2	0	4	7
1	2	1	4	8
3	2	1	3	9
3	3	1	2	9
2	1	1	4	8
1	1	2	4	8
1	0	2	4	7
1	2	1	1	5
0	2	1	3	6
2	3	1	4	10
0	2	2	4	8
2	3	2	2	9
1	1	0	4	6
0	3	2	3	8
4	2	1	1	8
1	4	1	1	7
0	4	0	2	6
0	5	1	2	8
0	6	0	1	7
1	2	3	3	9
2	2	1	1	6
0	2	1	2	5
2	2	2	2	8
2	1	1	1	5
1	5	2	4	12
1	4	1	3	9
1	6	1	1	9
2	5	2	1	10
1	6	3	2	12
2	9	1	4	16
2	4	2	2	10
1	6	2	4	13
3	5	3	4	15
4	5	0	3	12
1	7	2	4	14
1	7	0	1	9
3	4	0	1	8
1	4	0	3	8
2	8	0	4	14
4	6	0	3	13
4	3	0	4	11
4	4	1	2	11
1	5	1	5	12
2	6	2	4	14
1	9	2	1	13
1	7	1	5	14
2	5	1	3	11
1	5	0	3	9
1	6	2	1	10
5	4	0	1	10
3	5	0	2	10
4	3	1	1	9
4	5	0	1	10
3	2	2	1	8
4	1	2	0	7
3	4	1	0	8
3	4	0	5	12
4	0	0	3	7
3	4	0	2	9
1	2	1	2	6
0	1	1	1	3
1	3	1	3	8
6	1	1	4	12
4	3	0	4	11
5	4	0	3	12
4	2	0	2	8
3	4	1	4	12
2	5	1	2	10
3	4	0	1	8
2	4	1	3	10
3	5	0	2	10
4	3	2	4	13
2	3	0	2	7
3	5	0	3	11
2	2	0	3	7
1	4	1	4	10
2	4	0	3	9
2	5	0	4	11
1	5	0	3	9
3	4	1	2	10
2	3	1	2	8
2	6	1	2	11
2	1	2	2	7
2	1	1	2	6
1	3	1	3	8
1	4	1	3	9
4	2	2	4	12
0	4	0	2	6
1	4	0	2	7
0	3	0	1	4
0	2	0	1	3
1	4	0	2	7
1	3	0	1	5
1	4	0	2	7
0	3	1	2	6
1	4	1	3	9
0	2	0	2	4
1	2	2	2	7
2	3	2	3	10
5	4	0	1	10
3	5	0	2	10
4	3	1	1	9
4	5	0	1	10
3	2	2	1	8
4	1	2	0	7
3	4	1	0	8
3	4	0	5	12
4	0	0	3	7
2	1	2	2	7
2	1	1	2	6
1	3	1	3	8
1	4	1	3	9
4	2	2	4	12
0	4	0	2	6
1	4	0	2	7
0	3	0	1	4
0	2	0	1	3
2	3	0	1	6
1	3	0	3	7
1	5	1	1	8
3	5	0	1	9
0	2	1	2	5
2	2	1	3	8
0	0	0	4	4
2	2	0	3	7
1	3	0	3	7
2	4	0	3	9
1	4	2	3	10
1	4	2	1	8
1	3	1	2	7
1	2	1	2	6
1	5	1	4	11
1	3	2	2	8
1	4	2	2	9
0	3	2	2	7
0	3	1	2	6
0	3	1	2	6
0	2	1	3	6
1	3	0	3	7
0	1	0	3	4
1	1	0	4	6
1	1	0	5	7
0	1	1	4	6
0	0	3	6	9
1	1	1	6	9
1	1	1	6	9
1	2	2	6	11
0	2	1	2	5
0	1	1	1	3
2	3	1	3	9
3	3	2	4	12
2	2	1	2	7
3	6	3	3	15
2	3	1	4	10
2	2	1	3	8
2	1	1	3	7
1	5	1	3	10
2	4	0	2	8
1	0	0	2	3
0	2	1	2	5
0	2	0	1	3
1	3	1	3	8
2	2	1	3	8
0	4	0	2	6
2	1	1	4	8
1	2	1	4	8
1	3	1	4	9
0	2	2	3	7
0	4	0	2	6
1	0	1	2	4
0	5	1	2	8
0	2	1	2	5
0	2	2	3	7
0	1	0	3	4
			MIN	1
			MAX	31

## Sheet: Egg yield
Eggs	Attractant	Rep
0.2833	1	2
0.1113	1	3
0.2064	1	4
0.3177	1	5
0.6104	1	6
0.201	2	2
0.7145	2	3
1.1115	2	4
1.826	2	6
0.1177	3	2
0.4734	3	3
0.4197	3	4
0.8931	3	5
0.6596	3	6
0.4606	4	2
0.86	4	3
0.7119	4	4
1.5719	4	5
0.5965	4	6
0.108	5	2
0.1405	5	3
0.1141	5	4
0.2546	5	5
